# Supplementary material for: Membrane fission via transmembrane contact
Source: Nat Commun. 2024 Mar 30;15:2793. doi: 10.1038/s41467-024-47122-w (PMC10981662; doi:10.1038/s41467-024-47122-w)
Supplement: Supplementary file 8 — Source Data [file 41467_2024_47122_MOESM8_ESM.xlsx]

## Sheet: Fig1c
	NT radius, nm	NT radius, nm	NT radius, nm
	SM	Dminner (intermembrane distance 5 nm)	Dminner (intermembrane distance 2 nm)
tube 1	5.26682	6.83625	8.33625
tube 2	5.07894	6.26949	7.76949
tube 3	4.92238	7.14938	8.64938

## Sheet: Analysis Fig. 2
SM thickness									DM thickness
Experiment number	Tube number	SM thickness							dNT1	dNT2	dNT3	dNT4	dNT5	dNT6	dNT7	dNT8	dNT9	dNT10	dNT11	dNT12	dNT13	dNT14	dNT15	dNT16
1	1	4.87		Statistics column C					12,92	no apposition	no apposition	10,9	10,74	9,99	10,94	7,04	10,215	10,567	no apposition	5,981	9,88	11,12	9,39	9,27
1	1	3.89							14,18			9,96	10,35	11,5	10,55	7,36	10,839	11,026		7,281	11,13	11,03	10,7	8,98
1	1	4.984		Mean	5.07542				12,77			11,19	10,34	11,7	10,16	5,93	10,542	8,334		7,456	9,34	10,48	9,29	8,83
1	1	4.125		Standard Error	0.0472978				12,93			11,5	10,73	11,05	9,96	4,35	12,599	9,077		6,877	8,64	7,8	9,15	8,02
1	1	4.61		Median	5.1				12,85			10,89	10,73	11,3	10,14	8,13	12,71	8,864		5,559	8,66	11,47	8,25	8,66
				Mode	5				13,39			10,83	10,34	10,93	10,54	7,92	12,26	11,285		6,204	10,18	8,59	9,89	8,63
1	2	4.68		Standard Deviation	0.498313							11,99	10,34	11,33	10,75	8,02				5,385	9,28	11,32	9,48	8,02
1	2	5.1		Sample Variance	0.248316							10,44	10,92	9,96	11,91	7,89				6,176	9,26	9,96	8,69	8,04
1	2	5.21		Minimum	3.5							11,37			9,96	7,82				6,408		11,17	9,56	9,94
1	2	5.92		Maximum	5.99							11,06				8,3				6,984				8,04
1	2	5.7		Sum	563.372																					--	--	--	--
				Count	111
1	3	4.5		Confidence Level(95.0%)	0.0937331
1	3	4.8
1	3	5.1
1	3	5.6							DM thickness/2
1	3	5.3							dNT1/2	dNT4/2	dNT5/2	dNT6/2	dNT7/2	dNT8/2	dNT9/2	dNT10/2	dNT12/2	dNT13/2	dNT14/2	dNT15/2	dNT16/2
									6,46	5,45	5,37	4,995	5,47	3,52	5,1075	5,2835	2,9905	4,94	5,56	4,695	4,635					Alternative hypothesis: [DF < 0.5 nm]	Result of two independent sample t-test	mean difference	SEM	p (equal variance)	p (not equal variance)
1	4	5.11							7,09	4,98	5,175	5,75	5,275	3,68	5,4195	5,513	3,6405	5,565	5,515	5,35	4,49					DF dNT1	NOT significantly less than 0.5 nm, when equal/not equal variances are assumed at 0.05 level	1,51126	0,20559	1	0,999
1	4	4.27							6,385	5,595	5,17	5,85	5,08	2,965	5,271	4,167	3,728	4,67	5,24	4,645	4,415					DF dNT4	NOT significantly less than 0.5 nm, when equal/not equal variances are assumed at 0.05 level	0,43109	0,1602	0,33	0,25
1	4	5.31							6,465	5,75	5,365	5,525	4,98	2,175	6,2995	4,5385	3,4385	4,32	3,9	4,575	4,01					DF dNT5	Significantly less than 0.5 nm, when equal/not equal variances are assumed at 0.05 level	0,20522	0,17718	0,04942	3,01638E-5
1	4	5.58							6,425	5,445	5,365	5,65	5,07	4,065	6,355	4,432	2,7795	4,33	5,735	4,125	4,33					DF dNT6	Significantly less than 0.5 nm, when equal/not equal variances are assumed at 0.05 level	0,40959	0,17929	0,02414	0,00923
1	4	5.28							6,695	5,415	5,17	5,465	5,27	3,96	6,13	5,6425	3,102	5,09	4,295	4,945	4,315					DF dNT7	NOT significantly less than 0.5 nm, when equal/not equal variances are assumed at 0.05 level	0,19737	0,16904	0,24531	0,10794
										5,995	5,17	5,665	5,375	4,01			2,6925	4,64	5,66	4,74	4,01					DF dNT8	Significantly less than 0.5 nm, when equal/not equal variances are assumed at 0.05 level	-1,43741	0,16789	4,62065E-14	3,08545E-5
1	5	5.01								5,22	5,46	4,98	5,955	3,945			3,088	4,63	4,98	4,345	4,02					DF dNT9	NOT significantly less than 0.5 nm, when equal/not equal variances are assumed at 0.05 level	0,68834	0,21	0,81417	0,77353
1	5	4.98								5,685			4,98	3,91			3,204		5,585	4,78	4,97					DF dNT10	Significantly less than 0.5 nm, when equal/not equal variances are assumed at 0.05 level	-0,14599	0,21142	0,0014	0,02608
1	5	5.6								5,53				4,15			3,492				4,02					DF dNT12	Significantly less than 0.5 nm, when equal/not equal variances are assumed at 0.05 level	-1,85986	0,16135	1,17976E-28	4,74027E-11
1	5	5.4																								DF dNT13	Significantly less than 0.5 nm, when equal/not equal variances are assumed at 0.05 level	-0,30228	0,18071	1,02675E-5	3,34232E-4
1	5	4.8						Mean	6,58667	5,5065	5,28063	5,485	5,27278	3,638	5,76375	4,92942	3,21555	4,77313	5,16333	4,68889	4,3215					DF dNT14	Significantly less than 0.5 nm, when equal/not equal variances are assumed at 0.05 level	0,08793	0,17686	0,01075	0,04932
1	5	5.1						SD	0,26934	0,28143	0,12087	0,32955	0,30913	0,62037	0,55906	0,62545	0,35166	0,41505	0,65401	0,34726	0,32179					DF dNT15	Significantly less than 0.5 nm, when equal/not equal variances are assumed at 0.05 level	-0,38652	0,16964	3,78668E-7	1,07512E-5
								DF = [mean (DM/2) - mean SM]	1,51126	0,43109	0,20522	0,40959	0,19737	-1,43741	0,68834	-0,14599	-1,85986	-0,30228	0,08793	-0,38652	-0,75391					DF dNT16	Significantly less than 0.5 nm, when equal/not equal variances are assumed at 0.05 level	-0,75391	0,16083	1,34339E-12	2,01324E-8
1	6	5.4						SEM of DF	0,20559	0,1602	0,17718	0,17929	0,16904	0,16789	0,21	0,21142	0,16135	0,18071	0,17686	0,16964	0,16083
1	6	5.51
1	6	5.01
1	6	5.5
1	6	4.911
1	6	5.4
1	7	4.74
1	7	5.28
1	7	5.9
1	7	5.43
1	7	5.32
1	7	4.82
1	7	5.1
2	8	5
2	8	5.9
2	8	4.7
2	8	5.42
2	8	5.372
2	8	5.55
2	9	5.45
2	9	4.47
2	9	4.35
2	9	5.23
2	9	5.35
2	9	5.26
2	9	5.8
2	10	5.86
2	10	4.1
2	10	3.5
2	10	4.52
2	10	5.7
2	10	4.7
2	11	5.52
2	11	5.27
2	11	4.85
2	11	5.63
2	11	5.86
2	11	4.49
2	11	5.28
2	11	4.88
3	12	4.98
3	12	5.6
3	12	5.76
3	12	4.82
3	12	5.4
3	12	4.8
3	12	5
3	13	5.52
3	13	5
3	13	4.98
3	13	5.99
3	13	4.99
3	13	4.82
3	14	4.65
3	14	4.67
3	14	5
3	14	4.35
3	14	4.65
3	14	5.24
3	14	5.13
3	15	5.3
3	15	5.6
3	15	4.68
3	15	4.66
3	15	4.52
3	15	5.45
3	16	4.52
3	16	5.3
3	16	4.99
3	16	5.45
3	16	5.3
3	16	4.46
3	17	5.29
3	17	4.21
3	17	4.2
3	17	5.91
3	17	5.3
3	17	4.83
3	18	4.05
3	18	4.83
3	18	4.98
3	18	4.98
3	18	4.51
3	18	5.93
3	18	5.61

## Sheet: Fig3b
Classical pathway					HF pathway
	alpha	F/k				alpha	F/k
	0	0.000110239				0	0
	0.01275	0.0137997				0.00862231	-0.00229739
	0.0255006	0.0296081				0.0172438	-0.00204494
	0.0382506	0.166272				0.0258657	0.000138901
	0.0510006	0.470754				0.034486	0.00485714
	0.0637506	0.680779				0.0431063	0.0106557
	0.0765012	0.779853				0.0517286	0.0176537
	0.0892512	1.18655				0.0603501	0.0253672
	0.102002	1.51191				0.068972	0.0337696
	0.114752	1.86529				0.0775943	0.0433097
	0.127502	2.22401				0.086217	0.0554062
	0.140252	2.61735				0.0948393	0.0685754
	0.153003	3.02787				0.103461	0.0837212
	0.165754	3.46827				0.112084	0.1042
	0.178504	3.90428				0.120707	0.127912
	0.191254	4.36378				0.129328	0.152484
	0.204005	4.85069				0.137951	0.181177
	0.216755	5.32628				0.146574	0.21627
	0.229505	5.80167				0.155196	0.257275
	0.242255	6.2655				0.163819	0.304776
	0.255004	6.68377				0.172423	0.333946
	0.267754	7.04378				0.181055	0.369425
	0.280506	7.27047				0.189675	0.440688
	0.293259	7.67261				0.198303	0.516267
	0.306014	7.93453				0.206918	0.616075
	0.318769	8.20957				0.215537	0.730692
	0.331526	8.53239				0.224131	0.901029
	0.344284	8.90845				0.232739	1.32571
	0.357043	9.3089				0.241372	2.95041
	0.369803	9.70997				0.25	3.44897
	0.382564	10.3154				0.25	3.52131
	0.395326	11.1572				0.258522	3.61467
	0.408089	12.0403				0.267038	3.71604
	0.420872	13.216				0.275553	3.85938
	0.433682	14.8712				0.284358	3.99933
	0.44651	17.342				0.292871	4.16177
	0.459364	17.3951				0.301367	4.31446
	0.472196	14.4044				0.309858	4.48613
	0.484972	13.5816				0.31839	4.71266
	0.497734	13.0948				0.326922	4.93985
	0.510504	12.6935				0.335455	5.17737
	0.523271	12.3426				0.343987	5.42618
	0.536035	12.1737				0.352518	5.6821
	0.548797	11.8968				0.361049	5.93368
	0.561562	11.641				0.369581	6.18805
	0.574338	11.3995				0.378112	6.4466
	0.587117	11.0356				0.386644	6.71038
	0.6	10.8806				0.395176	6.98128
	0.6	10.8897				0.403709	7.26736
	0.608548	10.8596				0.412241	7.57638
	0.617045	10.9205				0.420775	7.92091
	0.625553	10.9738				0.42931	8.3268
	0.63406	11.0344				0.437844	8.81996
	0.642567	11.0924				0.446379	9.4207
	0.651074	11.1541				0.454908	10.1572
	0.65958	11.2139				0.463443	11.1036
	0.668087	11.2758				0.471968	14.1504
	0.676587	11.3331				0.480515	15.6021
	0.685086	11.3768				0.48905	16.6307
	0.693599	11.4388				0.49759	16.6144
	0.70206	11.5278				0.506137	16.1587
	0.710542	11.5766				0.514674	14.8245
	0.7189	11.6934				0.523203	14.1203
	0.72757	11.8069				0.531741	13.858
	0.736144	12.4205				0.540273	13.7748
	0.744858	12.679				0.548806	13.7649
	0.753433	11.6898				0.557321	12.0182
	0.762171	11.4715				0.565873	11.3632
	0.770647	11.3999				0.574405	11.1695
	0.778833	11.2901				0.582933	11.0029
	0.787346	11.056				0.591467	10.8971
	0.795834	10.8919				0.6	10.8761
	0.804354	10.7059				0.6	10.8897
	0.812851	10.5353				0.608548	10.8596
	0.821365	10.3716				0.617045	10.9205
	0.82986	10.2127				0.625553	10.9738
	0.838373	10.0288				0.63406	11.0344
	0.846883	9.87986				0.642567	11.0924
	0.855388	9.7275				0.651074	11.1541
	0.863889	9.57861				0.65958	11.2139
	0.872394	9.41372				0.668087	11.2758
	0.880901	9.25499				0.676587	11.3331
	0.889408	9.09639				0.685086	11.3768
	0.897915	8.9424				0.693599	11.4388
	0.906422	8.79089				0.70206	11.5278
	0.914929	8.64183				0.710542	11.5766
	0.923436	8.49603				0.7189	11.6934
	0.931944	8.35306				0.72757	11.8069
	0.94045	8.21128				0.736144	12.4205
	0.948958	8.07211				0.744858	12.679
	0.957465	7.9348				0.753433	11.6898
	0.965972	7.79976				0.762171	11.4715
	0.974479	7.66674				0.770647	11.3999
	0.982986	7.53679				0.778833	11.2901
	0.991493	7.40887				0.787346	11.056
	1	7.28455				0.795834	10.8919
						0.804354	10.7059
						0.812851	10.5353
						0.821365	10.3716
						0.82986	10.2127
						0.838373	10.0288
						0.846883	9.87986
						0.855388	9.7275
						0.863889	9.57861
						0.872394	9.41372
						0.880901	9.25499
						0.889408	9.09639
						0.897915	8.9424
						0.906422	8.79089
						0.914929	8.64183
						0.923436	8.49603
						0.931944	8.35306
						0.94045	8.21128
						0.948958	8.07211
						0.957465	7.9348
						0.965972	7.79976
						0.974479	7.66674
						0.982986	7.53679
						0.991493	7.40887
						1	7.28455

## Sheet: Suppl. Fig. 1e
SM tube	neck	hemifission	membrane thickness				INSET
2r, nm	2r, nm	2r, nm	2r, nm				SM tube	neck
15.4	8.769	3.5	3.816				sigma, mN/m	sigma, mN/m
17.5	9.527	3.7	4.054				1.35773	4.18751
18	9.619	4	4.257				1.05143	3.54767
18.6	10.567	4	3.475				0.99383	3.48013
19.7	10.787	4.032	4.076				0.93074	2.88372
20.4	10.792	4.398	3.45				0.8297	2.76729
22	11.427	3.819	3.755				0.77374	2.76473
23.5	11.521	4.268	4.46				0.66529	2.46599
25	11.563	4.117	4.319				0.58307	2.42591
27.8	11.772	5.003	4.113				0.5152	2.40832
28.9	11.81	--	3.791				0.41665	2.32357
29.5	11.85	--	3.824				0.38553	2.30864
31.9	12.031	--	3.883				0.37001	2.29308
33.3	12.209	--	3.492				0.31643	2.2246
34.2	13.004	--					0.29038	2.16021
16.145	13.194	--					0.2753	1.90415
51.486	13.44	--					1.23532	1.84971
24.406	13.483	--					0.12147	1.78261
50.963	16.097	--					0.54058	1.77126
72.839	16.205	--					0.12398	1.2427
24.097	17.227	--					0.06069	1.22619
26.536		--					0.55454	1.08502
23.049		--					0.45728
34.641		--					0.60611
32.47		--					0.26833
51.34		--					0.30542
36.3		--					0.12216
20.847		--					0.24437
33.793		--					0.74092
70.594		--					0.28197
88.119		--					0.06461
40.511		--					0.04147
19.598		--					0.1962
87.914		--					0.83836
61.25		--					0.04166
24.646							0.08583
							0.53011

## Sheet: Suppl. Fig5
Classical pathway					HF pathway
	alpha	F/k				alpha	F/k
	0	0.191866				0	0
	0.0106	0.183732				0.0051062	-0.00713589
	0.0213	0.247847				0.0102	0.00473038
	0.0319	0.307177				0.0153	0.0295024
	0.0425	0.348325				0.0204	0.0760766
	0.0532	0.396651				0.0255	0.119617
	0.0638	0.454067				0.0306	0.161722
	0.0744	0.521053				0.0357	0.202392
	0.0851	0.610526				0.0409	0.243541
	0.0957	0.729187				0.046	0.290909
	0.1063	0.87512				0.0511	0.342584
	0.117	1.05933				0.0562	0.400957
	0.1276	1.27177				0.0613	0.467464
	0.1382	1.51388				0.0664	0.540191
	0.1489	1.77464				0.0715	0.617225
	0.1595	2.0488				0.0766	0.701914
	0.1701	2.34833				0.0817	0.794737
	0.1808	2.68612				0.0868	0.894737
	0.1914	3.10431				0.0919	1.00383
	0.2019	3.69187				0.097	1.11722
	0.2125	4.51483				0.1021	1.23636
	0.223	5.73541				0.1072	1.35646
	0.2341	5.32775				0.1123	1.48134
	0.2448	3.16842				0.1174	1.59474
	0.2553	1.41914				0.1225	1.70813
	0.266	0.368421				0.1276	1.81531
	0.2766	-0.391866				0.1327	1.9488
	0.2872	-1.07895				0.1378	2.09139
	0.2979	-1.76459				0.1429	2.09904
	0.3085	-2.44498				0.148	2.51531
	0.3192	-3.10383				0.1529	3.40526
	0.3298	-3.72297				0.1582	4.8799
	0.3404	-4.30335				0.1633	4.33301
	0.3511	-4.84641				0.1684	4.41722
	0.3617	-5.36172				0.1736	4.70909
	0.3723	-5.84689				0.1787	6.05072
	0.383	-6.31435				0.1837	7.14402
	0.3936	-6.76316				0.1889	7.86316
	0.4042	-7.1933				0.194	9.2756
	0.4149	-7.61818				0.1992	9.63206
	0.4255	-8.03541				0.2043	9.76746
	0.4361	-8.45694				0.2094	9.81148
	0.4467	-8.86507				0.2145	9.80287
	0.4574	-9.26842				0.2196	9.78947
	0.468	-9.64928				0.2247	9.77512
	0.4786	-9.99713				0.2298	9.7488
	0.4893	-10.2522				0.2349	9.73493
	0.5	-10.1364				0.24	9.79665
	0.5	-10.1364				0.24	9.79665
	0.5125	-10.2278				0.2455	10.0072
	0.525	-10.3038				0.2511	10.2732
	0.5376	-10.323				0.2566	10.6234
	0.5505	-10.5239				0.2621	11.0196
	0.5631	-10.1593				0.2677	11.4498
	0.5759	-10.3062				0.2732	11.8526
	0.589	-9.81435				0.2787	12.2359
	0.6014	-8.81292				0.2842	12.5856
	0.6133	-8.06124				0.2898	12.8297
	0.6251	-7.76555				0.2953	13.1177
	0.6362	-6.58852				0.3008	13.2301
	0.6496	-7.55598				0.3063	13.589
	0.6628	-8.48038				0.3119	12.5584
	0.6756	-8.64785				0.3174	12.6048
	0.6878	-9.26077				0.3229	11.9746
	0.7002	-9.77943				0.3285	11.8823
	0.7126	-10.1584				0.334	11.0914
	0.7251	-10.4981				0.3396	9.64545
	0.7376	-10.2766				0.3451	8.37416
	0.7502	-10.5962				0.3506	7.38421
	0.7628	-10.9129				0.3561	6.29522
	0.7754	-11.2158				0.3617	5.6244
	0.788	-11.5201				0.3672	5.33206
	0.8007	-11.8268				0.3727	4.30813
	0.8134	-12.1349				0.3783	3.6445
	0.8261	-12.4067				0.3838	2.98517
	0.8388	-12.6756				0.3893	2.29665
	0.8516	-12.9627				0.3949	1.64067
	0.8643	-13.234				0.4004	1.09378
	0.8771	-13.5163				0.4059	0.513876
	0.8899	-13.7751				0.4115	-0.0861244
	0.9027	-14.0182				0.417	-1.51818
	0.9156	-14.2478				0.4225	-2.86651
	0.9285	-14.4718				0.4281	-3.73876
	0.9414	-14.6708				0.4336	-4.20526
	0.9543	-14.8823				0.4391	-4.62297
	0.9673	-15.0555				0.4447	-6.94258
	0.9803	-15.201				0.4502	-7.55167
	0.9933	-15.3077				0.4557	-7.94976
	1.0064	-15.3837				0.4613	-9.8311
	1.0194	-15.4244				0.4668	-10.1995
						0.4723	-10.3933
						0.4779	-10.4828
						0.4834	-10.5282
						0.4889	-10.5569
						0.4945	-10.5187
						0.5	-10.1364
						0.5	-10.1364
						0.5125	-10.2278
						0.525	-10.3038
						0.5376	-10.323
						0.5505	-10.5239
						0.5631	-10.1593
						0.5759	-10.3062
						0.589	-9.81435
						0.6014	-8.81292
						0.6133	-8.06124
						0.6251	-7.76555
						0.6362	-6.58852
						0.6496	-7.55598
						0.6628	-8.48038
						0.6756	-8.64785
						0.6878	-9.26077
						0.7002	-9.77943
						0.7126	-10.1584
						0.7251	-10.4981
						0.7376	-10.2766
						0.7502	-10.5962
						0.7628	-10.9129
						0.7754	-11.2158
						0.788	-11.5201
						0.8007	-11.8268
						0.8134	-12.1349
						0.8261	-12.4067
						0.8388	-12.6756
						0.8516	-12.9627
						0.8643	-13.234
						0.8771	-13.5163
						0.8899	-13.7751
						0.9027	-14.0182
						0.9156	-14.2478
						0.9285	-14.4718
						0.9414	-14.6708
						0.9543	-14.8823
						0.9673	-15.0555
						0.9803	-15.201
						0.9933	-15.3077
						1.0064	-15.3837
						1.0194	-15.4244
						1.0325	-15.4057
						1.0456	-16.6569
						1.0584	-16.4694
						1.0697	-16.4029
						1.0765	-15.889
